# Supplementary material for: Effect of Cytochrome P450 2C9 genetic polymorphism on agomelatine metabolism in vitro
Source: PeerJ. 2026 Mar 19;14:e20973. doi: 10.7717/peerj.20973 (PMC13006006; doi:10.7717/peerj.20973)
Supplement: Supplemental Information 1 [file peerj-14-20973-s001.xlsx]

## Sheet: 7-1
7	Vmax	Km	Vmax/Km	/*1	%
2C9*1	0.7109	13.19	0.0538969	1	100
2C9*2	0.1391	72.84	0.00190967	0.0354318	3.54318																																									4.04442	8.85043
2C9*3	0.05291	33.5	0.0015794	0.0293042	2.93042
2C9*8	0.08842	80.31	0.00110098	0.0204276	2.04276
2C9*11	1.351	18.79	0.0718999	1.33403	133.403
2C9*13	0.03058	10.93	0.0027978	0.0519103	5.19103
2C9*14	0.1585	50.58	0.00313365	0.0581416	5.81416
2C9*16	0.1357	94.69	0.0014331	0.0265896	2.65896
2C9*19	0.04577	46.34	0.0009877	0.0183257	1.83257
2C9*23	0.7948	9.59	0.082878	1.53771	153.771
2C9*27	0.8999	26.57	0.033869	0.628404	62.8404
2C9*29	1.288	6.413	0.200842	3.72641	372.641
2C9*31	0.7737	11.67	0.0662982	1.23009	123.009
2C9*33	1.19	4.757	0.250158	4.64141	464.141
2C9*34	0.8025	11.4	0.0703947	1.3061	130.61
2C9*36	0.2276	4.947	0.0460077	0.853624	85.3624
2C9*38	0.1798	66.67	0.00269687	0.0500375	5.00375
2C9*39	0.06891	90.53	0.000761184	0.014123	1.4123
2C9*40	0.4978	127.6	0.00390125	0.0723837	7.23837
2C9*41	1.444	24.36	0.0592775	1.09983	109.983
2C9*42	0.3296	3.509	0.0939299	1.74277	174.277
2C9*43	0.1818	3.81	0.0477165	0.88533	88.533
2C9*44	0.3391	3.719	0.0911804	1.69176	169.176
2C9*46	0.2975	2.835	0.104938	1.94702	194.702
2C9*47	0.217	3.274	0.0662798	1.22975	122.975
2C9*48	0.7764	7.171	0.108269	2.00882	200.882
2C9*49	1.635	32.06	0.0509981	0.946217	94.6217
2C9*50	0.7217	17.9	0.0403184	0.748066	74.8066
2C9*51	0.3918	11.39	0.0343986	0.63823	63.823
2C9*52	0.2006	6.605	0.0303709	0.563501	56.3501
2C9*53	0.4438	7.66	0.0579373	1.07497	107.497
2C9*54	0.2398	19.8	0.0121111	0.224709	22.4709
2C9*55	2.45	9.217	0.265813	4.93188	493.188
2C9*56	0.5314	7.344	0.0723584	1.34253	134.253
2C9*58	0.2075	10.26	0.0202242	0.375238	37.5238
2C9*59	0.06471	21.48	0.00301257	0.0558951	5.58951
2C9*60	0.1898	11.18	0.0169767	0.314986	31.4986

## Sheet: 3-1
3	Vmax	Km	Vmax/Km	/*1	%
2C9*1	0.2034	32.02	0.00635228	1	100
2C9*2	0.7595	66.88	0.0113562	1.78773	178.773
2C9*3	0.4285	159.2	0.00269158	0.423719	42.3719
2C9*8	0.346	64.72	0.00534611	0.841604	84.1604
2C9*11	0.08951	44.4	0.00201599	0.317365	31.7365
2C9*13	0.06592	84.64	0.000778828	0.122606	12.2606
2C9*14	0.8123	66.19	0.0122722	1.93194	193.194
2C9*16	2.673	218.7	0.0122222	1.92407	192.407
2C9*19	0.2155	79.85	0.00269881	0.424857	42.4857
2C9*23	0.1326	10.78	0.0123006	1.9364	193.64
2C9*27	0.3368	43.33	0.00777291	1.22364	122.364
2C9*29	0.4929	19.44	0.0253549	3.99147	399.147
2C9*31	0.2564	28.53	0.00898703	1.41477	141.477
2C9*33	0.04019	12.41	0.00323852	0.50982	50.982
2C9*34	0.1302	14.32	0.00909218	1.43133	143.133
2C9*36	0.04088	17.34	0.00235755	0.371135	37.1135
2C9*38	0.707	35.21	0.0200795	3.16099	316.099
2C9*39	0.4262	176.4	0.0024161	0.380352	38.0352
2C9*40	1.701	87.97	0.0193361	3.04397	304.397
2C9*41	0.4599	53.86	0.0085388	1.34421	134.421
2C9*42	0.03564	6.254	0.00569875	0.897119	89.7119
2C9*43	0.02404	12.75	0.00188549	0.296821	29.6821
2C9*44	0.06925	7.308	0.00947592	1.49173	149.173
2C9*46	0.06654	9.198	0.00723418	1.13883	113.883
2C9*47	0.0552	7.53	0.00733068	1.15402	115.402
2C9*48	0.1411	9.968	0.0141553	2.22838	222.838
2C9*49	0.6466	49.67	0.0130179	2.04933	204.933
2C9*50	0.2643	46.52	0.00568143	0.894392	89.4392
2C9*51	0.1414	40.23	0.00351479	0.553312	55.3312
2C9*52	0.1088	14.14	0.00769448	1.21129	121.129
2C9*53	0.1132	16.54	0.00684401	1.07741	107.741
2C9*54	0.2919	91.73	0.00318217	0.500948	50.0948
2C9*55	0.1069	10.91	0.00979835	1.54249	154.249
2C9*56	0.2404	33.3	0.00721922	1.13648	113.648
2C9*58	0.1249	67.83	0.00184137	0.289875	28.9875
2C9*59	0.0118	18.01	0.000655192	0.103143	10.3143
2C9*60	0.03628	22.26	0.00162983	0.256574	25.6574

## Sheet: 3
Variants	Vmax (pmol/min/pmol	Km (μM)	CL (Vmax/Km) (μL/min/pmol P450)	Relative clearance (% of wild type)
	CYP2C9)
CYP2C9*1	0.20±0.00	31.96±2.29	0.0064±0.0004	1
CYP2C9*2	0.76±0.03*	67.87±12.73*	0.0114±0.0018*	1.7877
CYP2C9*3	0.44±0.06*	165.90±41.86*	0.0027±0.0003*	0.4237
CYP2C9*8	0.35±0.01*	64.69±4.46*	0.0054±0.0002*	0.8416
CYP2C9*11	0.09±0.00*	45.80±10.94	0.0020±0.0006*	0.3174
CYP2C9*13	0.07±0.00*	85.41±11.93*	0.0008±0.0001*	0.1226
CYP2C9*14	0.81±0.03*	66.17±1.49*	0.0123±0.0002*	1.9319
CYP2C9*16	2.67±0.05*	219.03±21.57*	0.0123±0.0010*	1.9241
CYP2C9*19	0.22±0.01	80.22±7.79*	0.0027±0.0001*	0.4249
CYP2C9*23	0.13±0.00*	10.78±0.14*	0.0123±0.0001*	1.9364
CYP2C9*27	0.34±0.00*	43.33±1.15*	0.0078±0.0001*	1.2236
CYP2C9*29	0.49±0.00*	19.71±2.63*	0.0253±0.0033*	3.9915
CYP2C9*31	0.26±0.00*	28.52±0.32	0.0090±0.0000*	1.4148
CYP2C9*33	0.04±0.00*	12.45±0.69*	0.0032±0.0002*	0.5098
CYP2C9*34	0.13±0.01*	14.33±0.94*	0.0091±0.0007*	1.4313
CYP2C9*36	0.04±0.00*	17.40±4.59*	0.0025±0.0006*	0.3711
CYP2C9*38	0.71±0.02*	35.47±4.74	0.0202±0.0024*	3.161
CYP2C9*39	0.43±0.03*	179.57±36.41*	0.0024±0.0003*	0.3804
CYP2C9*40	1.70±0.03*	88.04±8.48*	0.0194±0.0015*	3.044
CYP2C9*41	0.46±0.01*	55.15±9.11*	0.0085±0.0015	1.3442
CYP2C9*42	0.04±0.00*	6.28±1.10*	0.0058±0.0010	0.8971
CYP2C9*43	0.02±0.00*	12.71±0.97*	0.0019±0.0001*	0.2968
CYP2C9*44	0.07±0.00*	7.33±0.68*	0.0095±0.0007*	1.4917
CYP2C9*46	0.07±0.00*	9.23±1.36*	0.0073±0.0010	1.1388
CYP2C9*47	0.06±0.00*	7.72±2.32*	0.0075±0.0020	1.154
CYP2C9*48	0.14±0.01*	10.24±2.80*	0.0145±0.0037*	2.2284
CYP2C9*49	0.65±0.02*	50.28±7.36*	0.0130±0.0015*	2.0493
CYP2C9*50	0.26±0.00*	46.63±4.97*	0.0057±0.0005	0.8944
CYP2C9*51	0.14±0.00*	40.62±4.35*	0.0035±0.0004*	0.5533
CYP2C9*52	0.11±0.00*	14.38±2.96*	0.0078±0.0017	1.2113
CYP2C9*53	0.11±0.01*	16.63±2.44*	0.0069±0.0006	1.0774
CYP2C9*54	0.29±0.01*	92.55±18.11*	0.0032±0.0005*	0.5009
CYP2C9*55	0.11±0.00*	10.95±0.69*	0.0098±0.0007*	1.5425
CYP2C9*56	0.24±0.01*	33.35±1.72	0.0072±0.0003*	1.1365
CYP2C9*58	0.12±0.00*	67.89±4.85*	0.0018±0.0001*	0.2899
CYP2C9*59	0.01±0.00*	20.54±13.05	0.0007±0.0004*	0.1031
CYP2C9*60	0.04±0.00*	22.84±1.90*	0.0016±0.0001*	0.2566

## Sheet: 3-Vmax
Variants	Vmax (pmol/min/pmol		3	Vmax
CYP2C9*16	2.67±0.05*	1	2C9*16	2.673	13.1416
CYP2C9*40	1.70±0.03*	2	2C9*40	1.701	8.36283
CYP2C9*14	0.81±0.03*	3	2C9*14	0.8123	3.99361
CYP2C9*2	0.76±0.03*	4	2C9*2	0.7595	3.73402
CYP2C9*38	0.71±0.02*	5	2C9*38	0.707	3.47591
CYP2C9*49	0.65±0.02*	6	2C9*49	0.6466	3.17896
CYP2C9*29	0.49±0.00*	7	2C9*29	0.4929	2.4233
CYP2C9*41	0.46±0.01*	8	2C9*41	0.4599	2.26106
CYP2C9*3	0.44±0.06*	9	2C9*3	0.4285	2.10669
CYP2C9*39	0.43±0.03*	10	2C9*39	0.4262	2.09538
CYP2C9*8	0.35±0.01*	11	2C9*8	0.346	1.70108
CYP2C9*27	0.34±0.00*	12	2C9*27	0.3368	1.65585
CYP2C9*54	0.29±0.01*	13	2C9*54	0.2919	1.4351
CYP2C9*31	0.26±0.00*	14	2C9*50	0.2643	1.29941
CYP2C9*50	0.26±0.00*	15	2C9*31	0.2564	1.26057
CYP2C9*56	0.24±0.01*	16	2C9*56	0.2404	1.18191
CYP2C9*19	0.22±0.01		2C9*19	0.2155	1.05949
CYP2C9*1	0.20±0.00		2C9*1	0.2034	1
CYP2C9*48	0.14±0.01*	1	2C9*51	0.1414	0.695182
CYP2C9*51	0.14±0.00*	2	2C9*48	0.1411	0.693707
CYP2C9*34	0.13±0.01*	3	2C9*23	0.1326	0.651917
CYP2C9*23	0.13±0.00*	4	2C9*34	0.1302	0.640118
CYP2C9*58	0.12±0.00*	5	2C9*58	0.1249	0.614061
CYP2C9*53	0.11±0.01*	6	2C9*53	0.1132	0.556539
CYP2C9*52	0.11±0.00*	7	2C9*52	0.1088	0.534907
CYP2C9*55	0.11±0.00*	8	2C9*55	0.1069	0.525565
CYP2C9*11	0.09±0.00*	9	2C9*11	0.08951	0.440069
CYP2C9*13	0.07±0.00*	10	2C9*44	0.06925	0.340462
CYP2C9*44	0.07±0.00*	11	2C9*46	0.06654	0.327139
CYP2C9*46	0.07±0.00*	12	2C9*13	0.06592	0.32409
CYP2C9*47	0.06±0.00*	13	2C9*47	0.0552	0.271386
CYP2C9*33	0.04±0.00*	14	2C9*36	0.04088	0.200983
CYP2C9*36	0.04±0.00*	15	2C9*33	0.04019	0.197591
CYP2C9*42	0.04±0.00*	16	2C9*60	0.03628	0.178368
CYP2C9*60	0.04±0.00*	17	2C9*42	0.03564	0.175221
CYP2C9*43	0.02±0.00*	18	2C9*43	0.02404	0.118191
CYP2C9*59	0.01±0.00*	19	2C9*59	0.0118	0.0580138

## Sheet: 3-Km
Variants	Km (μM)	Km (μM)
CYP2C9*16	219.03±21.57*	219.03	1	6.85325
CYP2C9*39	179.57±36.41*	179.57	2	5.61859
CYP2C9*3	165.90±41.86*	165.9	3	5.19086
CYP2C9*54	92.55±18.11*	92.55	4	2.89581
CYP2C9*40	88.04±8.48*	88.04	5	2.75469
CYP2C9*13	85.41±11.93*	85.41	6	2.6724
CYP2C9*19	80.22±7.79*	80.22	7	2.51001
CYP2C9*58	67.89±4.85*	67.89	8	2.12422
CYP2C9*2	67.87±12.73*	67.87	9	2.12359
CYP2C9*14	66.17±1.49*	66.17	10	2.0704
CYP2C9*8	64.69±4.46*	64.69	11	2.02409
CYP2C9*41	55.15±9.11*	55.15	12	1.72559
CYP2C9*49	50.28±7.36*	50.28	13	1.57322
CYP2C9*50	46.63±4.97*	46.63	14	1.45901
CYP2C9*11	45.80±10.94	45.8		1.43304
CYP2C9*27	43.33±1.15*	43.33	15	1.35576
CYP2C9*51	40.62±4.35*	40.62	16	1.27096
CYP2C9*38	35.47±4.74	35.47		1.10982
CYP2C9*56	33.35±1.72	33.35		1.04349
CYP2C9*1	31.96±2.29	31.96		1
CYP2C9*31	28.52±0.32	28.52		0.892365
CYP2C9*60	22.84±1.90*	22.84	1	0.714643
CYP2C9*59	20.54±13.05	20.54		0.642678
CYP2C9*29	19.71±2.63*	19.71	2	0.616708
CYP2C9*36	17.40±4.59*	17.4	3	0.544431
CYP2C9*53	16.63±2.44*	16.63	4	0.520338
CYP2C9*52	14.38±2.96*	14.38	5	0.449937
CYP2C9*34	14.33±0.94*	14.33	6	0.448373
CYP2C9*43	12.71±0.97*	12.71	7	0.397685
CYP2C9*33	12.45±0.69*	12.45	8	0.389549
CYP2C9*55	10.95±0.69*	10.95	9	0.342616
CYP2C9*23	10.78±0.14*	10.78	10	0.337297
CYP2C9*48	10.24±2.80*	10.24	11	0.320401
CYP2C9*46	9.23±1.36*	9.23	12	0.288798
CYP2C9*47	7.72±2.32*	7.72	13	0.241552
CYP2C9*44	7.33±0.68*	7.33	14	0.229349
CYP2C9*42	6.28±1.10*	6.28	15	0.196496

## Sheet: 3-CL
Variants	CL (Vmax/Km) (μL/min/pmol P450)	Relative clearance (% of wild type)
CYP2C9*29	0.0253±0.0033*	3.9915
CYP2C9*38	0.0202±0.0024*	3.161
CYP2C9*40	0.0194±0.0015*	3.044
CYP2C9*48	0.0145±0.0037*	2.2284
CYP2C9*49	0.0130±0.0015*	2.0493
CYP2C9*23	0.0123±0.0001*	1.9364
CYP2C9*14	0.0123±0.0002*	1.9319
CYP2C9*16	0.0123±0.0010*	1.9241
CYP2C9*2	0.0114±0.0018*	1.7877
CYP2C9*55	0.0098±0.0007*	1.5425
CYP2C9*44	0.0095±0.0007*	1.4917
CYP2C9*34	0.0091±0.0007*	1.4313
CYP2C9*31	0.0090±0.0000*	1.4148
CYP2C9*41	0.0085±0.0015	1.3442
CYP2C9*27	0.0078±0.0001*	1.2236
CYP2C9*52	0.0078±0.0017	1.2113
CYP2C9*47	0.0075±0.0020	1.154
CYP2C9*46	0.0073±0.0010	1.1388
CYP2C9*56	0.0072±0.0003*	1.1365
CYP2C9*53	0.0069±0.0006	1.0774
CYP2C9*1	0.0064±0.0004	1
CYP2C9*42	0.0058±0.0010	0.8971
CYP2C9*50	0.0057±0.0005	0.8944
CYP2C9*8	0.0054±0.0002*	0.8416
CYP2C9*51	0.0035±0.0004*	0.5533
CYP2C9*33	0.0032±0.0002*	0.5098
CYP2C9*54	0.0032±0.0005*	0.5009
CYP2C9*19	0.0027±0.0001*	0.4249
CYP2C9*3	0.0027±0.0003*	0.4237
CYP2C9*39	0.0024±0.0003*	0.3804
CYP2C9*36	0.0025±0.0006*	0.3711
CYP2C9*11	0.0020±0.0006*	0.3174
CYP2C9*43	0.0019±0.0001*	0.2968
CYP2C9*58	0.0018±0.0001*	0.2899
CYP2C9*60	0.0016±0.0001*	0.2566
CYP2C9*13	0.0008±0.0001*	0.1226
CYP2C9*59	0.0007±0.0004*	0.1031

## Sheet: 7
Variants	Vmax (pmol/min/pmol	Km (μM)	CL (Vmax/Km) (μL/min/pmol P450)	Relative clearance (% of wild type)
	CYP2C9)
CYP2C9*1	0.71±0.03	13.40±2.23	0.0540±0.0078*	1
CYP2C9*2	0.14±0.01*	73.91±17.04*	0.0019±0.0003*	3.54%*
CYP2C9*3	0.05±0.00*	35.05±11.16	0.0016±0.0004*	2.93%*
CYP2C9*8	0.09±0.00*	80.33±0.51*	0.0011±0.0000*	2.04%*
CYP2C9*11	1.35±0.04*	18.92±2.07*	0.0719±0.0063*	133.40%*
CYP2C9*13	0.03±0.00*	11.01±1.97	0.0028±0.0005*	5.19%*
CYP2C9*14	0.16±0.01*	50.70±4.31*	0.0031±0.0001*	5.81%*
CYP2C9*16	0.14±0.01*	94.54±3.66*	0.0014±0.0001*	2.66%*
CYP2C9*19	0.05±0.00*	47.97±13.79*	0.0010±0.0003*	1.83%*
CYP2C9*23	0.80±0.02*	9.66±1.00	0.0829±0.0089*	153.77%*
CYP2C9*27	0.90±0.00*	26.71±1.98*	0.0338±0.0025*	62.84%*
CYP2C9*29	1.29±0.03*	6.40±0.44*	0.2016±0.0096*	372.64%*
CYP2C9*31	0.77±0.00*	11.70±0.56	0.0662±0.0032	123.01%*
CYP2C9*33	1.19±0.02*	4.78±0.80*	0.2536±0.0393*	464.14%*
CYP2C9*34	0.80±0.03*	11.68±2.14	0.0702±0.0116	130.61%*
CYP2C9*36	0.23±0.00*	5.12±1.90*	0.0491±0.0191	0.8536
CYP2C9*38	0.18±0.00*	66.69±5.71*	0.0027±0.0002*	5.00%*
CYP2C9*39	0.07±0.00*	90.53±4.79*	0.0008±0.0000*	1.41%*
CYP2C9*40	0.50±0.00*	127.53±10.58*	0.0039±0.0003*	7.24%*
CYP2C9*41	1.45±0.03*	24.65±3.93*	0.0594±0.0076	1.0998
CYP2C9*42	0.33±0.01*	3.51±0.75*	0.0968±0.0208*	174.28%*
CYP2C9*43	0.18±0.00*	3.83±0.44*	0.0479±0.0051	0.8853
CYP2C9*44	0.34±0.01*	3.73±0.34*	0.0914±0.0080*	169.18%*
CYP2C9*46	0.30±0.01*	2.84±0.25*	0.1053±0.0068*	194.70%*
CYP2C9*47	0.22±0.00*	3.27±0.42*	0.0669±0.0072	1.2298
CYP2C9*48	0.78±0.02*	7.18±0.49*	0.1084±0.0061*	200.88%*
CYP2C9*49	1.64±0.01*	32.63±6.10*	0.0514±0.0099	0.9462
CYP2C9*50	0.72±0.02	18.35±3.29	0.0401±0.0059	74.81%*
CYP2C9*51	0.39±0.01*	11.98±3.32	0.0342±0.0078*	63.82%*
CYP2C9*52	0.20±0.00*	6.78±1.79*	0.0312±0.0089*	56.35%*
CYP2C9*53	0.44±0.02*	7.69±1.05*	0.0583±0.0060	1.075
CYP2C9*54	0.24±0.01*	20.01±2.73*	0.0121±0.0015*	22.47%*
CYP2C9*55	2.45±0.08*	9.28±1.98	0.2705±0.0460*	493.19%*
CYP2C9*56	0.53±0.01*	7.43±1.22*	0.0726±0.0095	134.25%*
CYP2C9*58	0.21±0.01*	10.27±0.64	0.0203±0.0012*	37.52%*
CYP2C9*59	0.06±0.00*	21.52±1.60*	0.0030±0.0003*	5.59%*
CYP2C9*60	0.19±0.01*	11.26±1.40	0.0170±0.0018*	31.50%*

## Sheet: 7-Vmax
Variants	Vmax (pmol/min/pmol
CYP2C9*55	2.45±0.08*
CYP2C9*49	1.64±0.01*
CYP2C9*41	1.45±0.03*
CYP2C9*11	1.35±0.04*
CYP2C9*29	1.29±0.03*
CYP2C9*33	1.19±0.02*
CYP2C9*27	0.90±0.00*
CYP2C9*34	0.80±0.03*
CYP2C9*23	0.80±0.02*
CYP2C9*48	0.78±0.02*
CYP2C9*31	0.77±0.00*
CYP2C9*50	0.72±0.02
CYP2C9*1	0.71±0.03
CYP2C9*56	0.53±0.01*
CYP2C9*40	0.50±0.00*
CYP2C9*53	0.44±0.02*
CYP2C9*51	0.39±0.01*
CYP2C9*44	0.34±0.01*
CYP2C9*42	0.33±0.01*
CYP2C9*46	0.30±0.01*
CYP2C9*54	0.24±0.01*
CYP2C9*36	0.23±0.00*
CYP2C9*47	0.22±0.00*
CYP2C9*58	0.21±0.01*
CYP2C9*52	0.20±0.00*
CYP2C9*60	0.19±0.01*
CYP2C9*38	0.18±0.00*
CYP2C9*43	0.18±0.00*
CYP2C9*14	0.16±0.01*
CYP2C9*2	0.14±0.01*
CYP2C9*16	0.14±0.01*
CYP2C9*8	0.09±0.00*
CYP2C9*39	0.07±0.00*
CYP2C9*59	0.06±0.00*
CYP2C9*3	0.05±0.00*
CYP2C9*19	0.05±0.00*
CYP2C9*13	0.03±0.00*

## Sheet: 7-Km
Variants	Km (μM)	Km (μM)
CYP2C9*40	127.53±10.58*	127.53
CYP2C9*16	94.54±3.66*	94.54
CYP2C9*39	90.53±4.79*	90.53
CYP2C9*8	80.33±0.51*	80.33
CYP2C9*2	73.91±17.04*	73.91
CYP2C9*38	66.69±5.71*	66.69
CYP2C9*14	50.70±4.31*	50.7
CYP2C9*19	47.97±13.79*	47.97
CYP2C9*3	35.05±11.16	35.05
CYP2C9*49	32.63±6.10*	32.63
CYP2C9*27	26.71±1.98*	26.71
CYP2C9*41	24.65±3.93*	24.65
CYP2C9*59	21.52±1.60*	21.52
CYP2C9*54	20.01±2.73*	20.01
CYP2C9*11	18.92±2.07*	18.92
CYP2C9*50	18.35±3.29	18.35
CYP2C9*1	13.40±2.23	13.4
CYP2C9*51	11.98±3.32	11.98
CYP2C9*31	11.70±0.56	11.7
CYP2C9*34	11.68±2.14	11.68
CYP2C9*60	11.26±1.40	11.26
CYP2C9*13	11.01±1.97	11.01
CYP2C9*58	10.27±0.64	10.27
CYP2C9*23	9.66±1.00	9.66
CYP2C9*55	9.28±1.98	9.28
CYP2C9*53	7.69±1.05*	7.69
CYP2C9*56	7.43±1.22*	7.43
CYP2C9*48	7.18±0.49*	7.18
CYP2C9*52	6.78±1.79*	6.78
CYP2C9*29	6.40±0.44*	6.4
CYP2C9*36	5.12±1.90*	5.12
CYP2C9*33	4.78±0.80*	4.78
CYP2C9*43	3.83±0.44*	3.83
CYP2C9*44	3.73±0.34*	3.73
CYP2C9*42	3.51±0.75*	3.51
CYP2C9*47	3.27±0.42*	3.27
CYP2C9*46	2.84±0.25*	2.84

## Sheet: 7-CL
Variants	CL (Vmax/Km) (μL/min/pmol P450)	Relative clearance (% of wild type)	Relative clearance (% of wild type)
CYP2C9*55	0.2705±0.0460*	493.19%*	493.19
CYP2C9*33	0.2536±0.0393*	464.14%*	464.14
CYP2C9*29	0.2016±0.0096*	372.64%*	372.64
CYP2C9*48	0.1084±0.0061*	200.88%*	200.88
CYP2C9*46	0.1053±0.0068*	194.70%*	194.7
CYP2C9*42	0.0968±0.0208*	174.28%*	174.28
CYP2C9*44	0.0914±0.0080*	169.18%*	169.18
CYP2C9*23	0.0829±0.0089*	153.77%*	153.77
CYP2C9*56	0.0726±0.0095	134.25%*	134.25
CYP2C9*11	0.0719±0.0063*	133.40%*	133.4
CYP2C9*34	0.0702±0.0116	130.61%*	130.61
CYP2C9*31	0.0662±0.0032	123.01%*	123.01
CYP2C9*47	0.0669±0.0072	1.2298	122.98
CYP2C9*41	0.0594±0.0076	1.0998	109.98
CYP2C9*53	0.0583±0.0060	1.075	107.5
CYP2C9*1	0.0540±0.0078*	1	100
CYP2C9*49	0.0514±0.0099	0.9462	94.62
CYP2C9*43	0.0479±0.0051	0.8853	88.53
CYP2C9*36	0.0491±0.0191	0.8536	85.36
CYP2C9*50	0.0401±0.0059	74.81%*	74.81
CYP2C9*51	0.0342±0.0078*	63.82%*	63.82
CYP2C9*27	0.0338±0.0025*	62.84%*	62.84
CYP2C9*52	0.0312±0.0089*	56.35%*	56.35
CYP2C9*58	0.0203±0.0012*	37.52%*	37.5
CYP2C9*60	0.0170±0.0018*	31.50%*	31.5
CYP2C9*54	0.0121±0.0015*	22.47%*	22.47
CYP2C9*40	0.0039±0.0003*	7.24%*	7.24
CYP2C9*14	0.0031±0.0001*	5.81%*	5.81
CYP2C9*59	0.0030±0.0003*	5.59%*	5.59
CYP2C9*13	0.0028±0.0005*	5.19%*	5.19
CYP2C9*38	0.0027±0.0002*	5.00%*	5
CYP2C9*2	0.0019±0.0003*	3.54%*	3.54
CYP2C9*3	0.0016±0.0004*	2.93%*	2.93
CYP2C9*16	0.0014±0.0001*	2.66%*	2.66
CYP2C9*8	0.0011±0.0000*	2.04%*	2.04
CYP2C9*19	0.0010±0.0003*	1.83%*	1.83
CYP2C9*39	0.0008±0.0000*	1.41%*	1.41

[truncated: 2 more sheets: Sheet11, Sheet1]
